# Supplementary material for: Incidental catch of loggerhead sea turtles (Caretta caretta) along the Sicilian coasts by longline fishery
Source: PeerJ. 2018 Aug 7;6:e5392. doi: 10.7717/peerj.5392 (PMC6086082; doi:10.7717/peerj.5392)
Supplement: Supplemental Information 1 [file peerj-06-5392-s001.xls]

## Sheet: Grafici
					Fig. 5. Distribution of the number and the size (range: 21-40mm; 41-60mm and 61-80mm) of hooks 4 in relation to the carapacial size (CCL) in cm of the rescued of loggerhead sea turtle specimens.
										Hook Size
									CCL	21-40	41-60	61-80
									<30	45	4	0
									31-40	27	12	9
									41-50	25	29	23
									51-60	3	46	35
									61-70	0	9	30
									71-80	0	0	3
